# Supplementary material for: Craniodental divergence associated with bite force between hybridizing pine squirrels (Tamiasciurus)
Source: PLoS One. 2023 Apr 6;18(4):e0284094. doi: 10.1371/journal.pone.0284094 (PMC10079020; doi:10.1371/journal.pone.0284094)
Supplement: S1 Table — (XLSX) [file pone.0284094.s003.xlsx]

## Sheet: Sheet1
Study Designation	Specimen ID	Species or Hybrid	Structure q-value: ancestry proportion belonging to red squirrels	Structure q-value: ancestry proportion belonging to Douglas squirrels	Type of Genetic Data	Citation for Genetic Data	Sex	Latitude	Longitude
Allopatric Douglas Squirrel	UWBM 44379	Douglas Squirrel	N/A	N/A	None	N/A	F	47.9658	-124.019
Allopatric Douglas Squirrel	UWBM 44381	Douglas Squirrel	N/A	N/A	None	N/A	F	48.0811	-124.019
Allopatric Douglas Squirrel	UWBM 44064	Douglas Squirrel	N/A	N/A	None	N/A	M	47.9618	-123.09
Allopatric Douglas Squirrel	UWBM 44065	Douglas Squirrel	N/A	N/A	None	N/A	M	47.9618	-123.09
Allopatric Douglas Squirrel	UWBM 44066	Douglas Squirrel	N/A	N/A	None	N/A	F	47.9618	-123.09
Allopatric Douglas Squirrel	UWBM 44057	Douglas Squirrel	N/A	N/A	None	N/A	F	47.8007	-123.088
Allopatric Douglas Squirrel	UWBM 44072	Douglas Squirrel	N/A	N/A	None	N/A	F	47.9618	-123.058
Allopatric Douglas Squirrel	UWBM 44056	Douglas Squirrel	N/A	N/A	None	N/A	M	47.8298	-123.046
Allopatric Douglas Squirrel	UWBM 44377	Douglas Squirrel	N/A	N/A	None	N/A	F	46.9921	-122.672
Allopatric Douglas Squirrel	UWBM 20593	Douglas Squirrel	N/A	N/A	None	N/A	F	47.7575	-122.243
Allopatric Douglas Squirrel	UWBM 15071	Douglas Squirrel	N/A	N/A	None	N/A	M	47.7625	-122.204
Allopatric Douglas Squirrel	UWBM 15076	Douglas Squirrel	N/A	N/A	None	N/A	F	47.7625	-122.204
Allopatric Douglas Squirrel	UWBM 35511	Douglas Squirrel	N/A	N/A	None	N/A	F	47.644	-122.153
Allopatric Douglas Squirrel	UWBM 35510	Douglas Squirrel	N/A	N/A	None	N/A	M	46.7224	-121.835
Hybrid Zone Douglas Squirrel	UWBM 20805	Douglas Squirrel	0.01	0.99	Microsat	Chavez et al. 2011	M	49.9709	-121.454
Hybrid Zone Douglas Squirrel	UWBM 20809	Douglas Squirrel	0.02	0.98	Microsat	Chavez et al. 2011	F	49.9708	-121.454
Hybrid Zone Douglas Squirrel	UWBM 20808	Douglas Squirrel	0.01	0.99	Microsat	Chavez et al. 2011	M	49.9709	-121.454
Hybrid Zone Douglas Squirrel	UWBM 21073	Douglas Squirrel	0.02	0.98	Microsat	Chavez et al. 2011	M	49.866	-121.431
Hybrid Zone Douglas Squirrel	UWBM 20800	Douglas Squirrel	0.01	0.99	Microsat	Chavez et al. 2011	F	49.8661	-121.431
Hybrid Zone Douglas Squirrel	UWBM 20799	Douglas Squirrel	0.07	0.93	Microsat	Chavez et al. 2011	F	49.861	-121.431
Hybrid Zone Douglas Squirrel	UWBM 21076	Douglas Squirrel	0.08	0.92	Microsat	Chavez et al. 2011	F	49.861	-121.431
Hybrid Zone Douglas Squirrel	UWBM 20798	Douglas Squirrel	0.01	0.99	Microsat	Chavez et al. 2011	F	49.861	-121.431
Hybrid Zone Douglas Squirrel	UWBM 82166	Douglas Squirrel	0.05	0.95	ddRAD	Fotis et al. 2020	F	48.7084	-120.98
Hybrid Zone Douglas Squirrel	UWBM 20930	Douglas Squirrel	0.01	0.99	Microsat	Chavez et al. 2011	F	49.1	-120.8
Hybrid	UWBM 21055	Hybrid	0.66	0.34	Microsat	Chavez et al. 2011	F	49.9183	-121.466
Hybrid	UWBM 21078	Hybrid	0.64	0.36	Microsat	Chavez et al. 2011	F	49.9183	-121.466
Hybrid	UWBM 21056	Hybrid	0.55	0.45	Microsat	Chavez et al. 2011	M	49.8661	-121.431
Hybrid	UWBM 21057	Hybrid	0.6	0.4	Microsat	Chavez et al. 2011	F	49.866	-121.431
Hybrid	UWBM 21054	Hybrid	0.62	0.38	Microsat	Chavez et al. 2011	F	49.866	-121.431
Hybrid	UWBM 21077	Hybrid	0.67	0.33	Microsat	Chavez et al. 2011	M	49.861	-121.431
Hybrid	UWBM 21072	Hybrid	0.18	0.82	Microsat	Chavez et al. 2011	F	49.866	-121.431
Hybrid	UWBM 21074	Hybrid	0.35	0.65	Microsat	Chavez et al. 2011	F	49.866	-121.431
Hybrid	UWBM 21026	Hybrid	0.38	0.62	Microsat	Chavez et al. 2011	F	49.8661	-121.431
Hybrid	UWBM 81910	Hybrid	0.83	0.17	ddRAD	Fotis et al. 2020	M	48.618	-120.984
Hybrid	UWBM 81545	Hybrid	0.54	0.46	ddRAD	Fotis et al. 2020	F	48.7105	-120.9
Hybrid	UWBM 81534	Hybrid	0.59	0.41	ddRAD	Fotis et al. 2020	M	48.6675	-120.873
Hybrid	UWBM 81535	Hybrid	0.25	0.75	ddRAD	Fotis et al. 2020	F	48.6675	-120.873
Hybrid	UWBM 81536	Hybrid	0.51	0.49	ddRAD	Fotis et al. 2020	F	48.6675	-120.873
Hybrid	UWBM 81539	Hybrid	0.34	0.66	ddRAD	Fotis et al. 2020	M	48.6675	-120.873
Hybrid	UWBM 81557	Hybrid	0.72	0.28	ddRAD	Fotis et al. 2020	F	48.5272	-120.663
Hybrid	UWBM 81555	Hybrid	0.63	0.37	ddRAD	Fotis et al. 2020	F	48.5272	-120.663
Hybrid	UWBM 81552	Hybrid	0.6	0.4	ddRAD	Fotis et al. 2020	M	48.5272	-120.662
Hybrid	UWBM 81551	Hybrid	0.51	0.49	ddRAD	Fotis et al. 2020	F	48.5272	-120.662
Hybrid Zone Red Squirrel	UWBM 20999	Red Squirrel	0.99	0.01	Microsat	Chavez et al. 2011	F	49.8661	-121.431
Hybrid Zone Red Squirrel	UWBM 21034	Red Squirrel	0.99	0.01	Microsat	Chavez et al. 2011	M	49.8661	-121.431
Hybrid Zone Red Squirrel	UWBM 21023	Red Squirrel	0.99	0.01	Microsat	Chavez et al. 2011	M	49.8661	-121.431
Hybrid Zone Red Squirrel	UWBM 20998	Red Squirrel	1	0	Microsat	Chavez et al. 2011	F	49.8661	-121.431
Hybrid Zone Red Squirrel	UWBM 20997	Red Squirrel	0.99	0.01	Microsat	Chavez et al. 2011	M	49.8661	-121.43
Hybrid Zone Red Squirrel	UWBM 20996	Red Squirrel	0.99	0.01	Microsat	Chavez et al. 2011	F	49.8661	-121.43
Hybrid Zone Red Squirrel	UWBM 21001	Red Squirrel	0.99	0.01	Microsat	Chavez et al. 2011	M	49.8661	-121.43
Hybrid Zone Red Squirrel	UWBM 20994	Red Squirrel	0.98	0.02	Microsat	Chavez et al. 2011	F	49.8661	-121.43
Hybrid Zone Red Squirrel	UWBM 20993	Red Squirrel	0.99	0.01	Microsat	Chavez et al. 2011	M	49.8661	-121.43
Hybrid Zone Red Squirrel	UWBM 21000	Red Squirrel	0.99	0.01	Microsat	Chavez et al. 2011	M	49.8661	-121.43
Hybrid Zone Red Squirrel	UWBM 82165	Red Squirrel	0.99	0.01	ddRAD	Fotis et al. 2020	M	48.6029	-120.797
Hybrid Zone Red Squirrel	UWBM 81558	Red Squirrel	0.99	0.01	ddRAD	Fotis et al. 2020	M	48.5273	-120.663
Hybrid Zone Red Squirrel	UWBM 81556	Red Squirrel	0.95	0.05	ddRAD	Fotis et al. 2020	M	48.5272	-120.663
Allopatric Red Squirrel	UWBM 32848	Red Squirrel	0.98	0.02	Microsat	Chavez et al. 2011	F	48.5769	-120.48
Allopatric Red Squirrel	UWBM 39171	Red Squirrel	N/A	N/A	None	N/A	M	48.6516	-119.967
Allopatric Red Squirrel	UWBM 39172	Red Squirrel	N/A	N/A	None	N/A	F	48.6624	-119.945
Allopatric Red Squirrel	UWBM 81899	Red Squirrel	1	0	ddRAD	Fotis et al. 2020	F	48.4356	-119.892
Allopatric Red Squirrel	UWBM 81894	Red Squirrel	1	0	ddRAD	Fotis et al. 2020	F	48.4355	-119.891
Allopatric Red Squirrel	UWBM 81892	Red Squirrel	1	0	ddRAD	Fotis et al. 2020	M	48.4355	-119.891
Allopatric Red Squirrel	UWBM 82023	Red Squirrel	1	0	ddRAD	Fotis et al. 2020	F	48.3855	-119.891
Allopatric Red Squirrel	UWBM 39196	Red Squirrel	N/A	N/A	None	N/A	M	48.7501	-118.159
Allopatric Red Squirrel	UWBM 39198	Red Squirrel	N/A	N/A	None	N/A	F	48.7501	-118.159
Allopatric Red Squirrel	UWBM 74797	Red Squirrel	N/A	N/A	None	N/A	F	48.6212	-117.553
Allopatric Red Squirrel	UWBM 15051	Red Squirrel	0.99	0.01	Microsat	Chavez et al. 2011	M	48.6589	-117.425
Allopatric Red Squirrel	UWBM 43251	Red Squirrel	N/A	N/A	None	N/A	M	48.0063	-117.425
Allopatric Red Squirrel	UWBM 43252	Red Squirrel	N/A	N/A	None	N/A	F	48.0063	-117.425
Allopatric Red Squirrel	UWBM 78150	Red Squirrel	N/A	N/A	None	N/A	F	48.4048	-117.228
